# Supplementary material for: Gender, Mental Health Stigma, and Help-Seeking in Arabic- and Swahili-Speaking Communities in Australia
Source: Int J Environ Res Public Health. 2024 Dec 3;21(12):1619. doi: 10.3390/ijerph21121619 (PMC11675820; doi:10.3390/ijerph21121619)
Supplement: Supplementary file 1 [file ijerph-21-01619-s001.zip]

Archive with 1 entries (1 files):
- ijerph-3311711-supplementary.pdf
